# Supplementary material for: Longitudinal single-cell analysis of glucagon-like peptide-2 treatment in patients with short bowel syndrome
Source: JCI Insight. 2025 Aug 7;10(18):e194497. doi: 10.1172/jci.insight.194497 (PMC12487850; doi:10.1172/jci.insight.194497)
Supplement: Supporting data values [file jciinsight-10-194497-s059.xls]

## Sheet: Fig.1B
Body Weight [kg]
	Case1	Case2	Case3	Case4	Case5
0M	54.3	47.4	57.1	65	46.53
6M	61	45.46	59	69.366	46.325
12M	61.2		57	69.95	50.75

## Sheet: Fig.1C
Parental Fluid [ml/week]
	Case1	Case2	Case3	Case4	Case5
0M	7000	5000	11500	12600	7000
6M	7000	5000	10250	8400	2500
12M	4000		8500	8400	0

## Sheet: Fig.1D
Stool Weight [g/day]
	Case1	Case2	Case3	Case4	Case5
0M	1488.33	1616.67	1511	3796.67	810
6M	1343	440	1066.67	2146	250
12M	556.667		926	1596	400

## Sheet: Fig.1E
log (T/T ratio)
	Case1	Case2	Case3	Case4	Case5
0M	-2.40795	-1.89712	-1.02165	0.451076	-3.50656
6M	-1.77196	-2.04022	-1.20397	-0.755023	-3.91202
12M	-2.99573		-1.83258	-1.34707	-4.60517

## Sheet: Fig.1F
Lipase [U/L]
	Case1	Case2	Case3	Case4	Case5
0M	17	44	25	39	12
6M	41	77	32	41	22
12M	28		46	60	29
Citrulline [U/L]
	Case1	Case2	Case3	Case4	Case5
0M	17.5	26.1	8.5		19.4
6M	32.3	37.2	17.6		30.7
12M	33.4		22.6		29.2

## Sheet: Fig.1G
Total legth of villi [μm]
	0M	6M	12M
Case1	337.6	914	1000
Case2	588	682
Case3	601	512	821
Case4	617		741
Case5	646	895	765

## Sheet: Fig.2B
Observed OTUs
	0M	6M	12M
Case1	42	46	97
Case2	27	107
Case3	69	53	126
Case4	20	29	128
Case5	108	96	154

## Sheet: Fig.2D
taxon	lfc_CategoryM12	p_CategoryM12
Actinomyces	0.133307	0.790345
Bifidobacterium	-1.80031	0.0936766
Scardovia	0.0513691	0.931274
Corynebacterium	-0.654355	0.231658
Lawsonella	0.138446	0.844912
Micrococcus	-1.31739	0.0658987
Rothia	0.78275	0.419767
Saccharopolyspora	-1.19696	0.0483098
Atopobium	0.660438	0.585665
Olsenella	-0.08338	0.846531
Slackia	0.0296163	0.959061
Bacteroides	0.243202	0.826211
Porphyromonas	2.3617	0.0204187
Alloprevotella	0.864512	0.371884
Prevotella	1.35011	0.102445
Prevotella_7	1.31082	0.156026
Prevotellaceae UCG-001	-1.21363	0.0507712
Alistipes	-0.569858	0.0158327
Parabacteroides	-0.121918	0.793544
Tannerella	-0.29177	0.770854
Capnocytophaga	1.21218	0.0955455
Bergeyella	1.46667	0.100519
Campylobacter	0.425434	0.68945
Dubosiella	-0.569858	0.0158327
Solobacterium	0.705822	0.312649
Abiotrophia	0.811616	0.465306
Granulicatella	1.02323	0.123934
Enterococcus	0.127632	0.807468
HT002	-1.1365	0.0394313
Lactobacillus	-3.16721	0.0974374
Ligilactobacillus	-0.582899	0.520359
Limosilactobacillus	-2.99454	0.0260693
Liquorilactobacillus	-1.17876	0.0977131
Streptococcus	1.1656	0.147084
Mycoplasma	-0.985746	0.0444107
Gemella	1.43225	0.0486115
Staphylococcus	-0.569858	0.0158327
Christensenellaceae R-7 group	-0.569858	0.0158327
Clostridium sensu stricto 1	1.39811	0.373848
Defluviitaleaceae UCG-011	-0.167498	0.646549
[Eubacterium] xylanophilum group	-0.569858	0.0158327
[Ruminococcus] torques group	-0.569858	0.0158327
A2	-1.0093	0.0219921
Blautia	-0.919697	0.0121648
Butyrivibrio	1.05434	0.240758
Catonella	0.622475	0.568873
Coprococcus	-1.4848	0.0886226
Fusicatenibacter	-0.569858	0.0158327
Howardella	-0.223284	0.492208
Johnsonella	0.546842	0.470041
Lachnoanaerobaculum	1.81177	0.00141076
Lachnoclostridium	-1.49963	0.136556
Lachnospiraceae NK4A136 group	-1.13942	0.0398563
Lachnospiraceae UCG-001	-0.569858	0.0158327
Marvinbryantia	-1.27513	0.0597979
Oribacterium	1.59169	0.14183
Roseburia	-1.04944	0.0271855
Shuttleworthia	0.0713798	0.90729
Stomatobaculum	0.896022	0.327815
Colidextribacter	-1.37493	0.073997
Oscillibacter	-1.41956	0.0800799
UCG-005	-1.22902	0.0530407
[Eubacterium] siraeum group	-1.3221	0.0665708
Faecalibacterium	-0.569858	0.0158327
Ruminococcus	-1.24503	0.0553956
Peptococcus	1.16689	0.0574268
[Eubacterium] nodatum group	1.67288	0.0936296
Amnipila	0.639213	0.34121
Family XIII AD3011 group	-1.4108	0.0789006
Family XIII UCG-001	-0.223284	0.492208
Finegoldia	0.543729	0.599742
Parvimonas	1.6924	0.000676367
W5053	0.57123	0.603028
[Eubacterium] yurii group	-0.0499971	0.91307
Filifactor	0.244667	0.760375
Peptostreptococcus	2.18588	0.0379237
Romboutsia	-1.18807	0.0469978
Centipeda	0.12329	0.838684
Megamonas	-0.569858	0.0158327
Selenomonas	0.632452	0.183616
Anaeroglobus	0.395325	0.67344
Dialister	-0.69369	0.139801
Megasphaera	1.67226	0.0515909
Veillonella	-1.03243	0.0866734
Fusobacterium	1.79624	0.0655097
Leptotrichia	0.956331	0.225499
Candidatus Saccharimonas	0.910497	0.382041
TM7x	2.4467	0.0282843
Pirellula	-0.569858	0.0158327
Planctopirus	-0.569858	0.0158327
Craurococcus-Caldovatus	-0.569858	0.0158327
Brevundimonas	0.552302	0.609438
Reyranella	-1.04013	0.0259484
Phreatobacter	-0.928209	0.0129689
Bradyrhizobium	-0.569858	0.0158327
Rhodobacter	-0.569858	0.0158327
Novosphingobium	-0.569858	0.0158327
Porphyrobacter	-0.569858	0.0158327
Sphingobium	-1.30763	0.0645001
Sphingomonas	-1.21759	0.0513555
Lautropia	0.605263	0.339869
Ralstonia	0.288639	0.731648
Aquabacterium	-1.0093	0.0219921
Comamonas	-0.223284	0.564305
Eikenella	0.318979	0.55099
Kingella	-0.569858	0.0158327
Neisseria	2.30352	0.0123812
Sutterella	-1.66515	0.166805
Cardiobacterium	-0.264654	0.687151
Aeromonas	-0.569858	0.0158327
Citrobacter	-0.569858	0.0158327
Enterobacter	-0.569858	0.0158327
Escherichia-Shigella	1.1368	0.501004
Klebsiella	-0.395573	0.799754
Raoultella	-1.1516	0.0707145
Shimwellia	0.85692	0.529001
Edwardsiella	-1.00593	0.202183
Morganella	-0.672394	0.654828
Proteus	-0.758189	0.369916
Actinobacillus	1.62972	0.218655
Aggregatibacter	0.618671	0.461022
Haemophilus	1.60951	0.160209
Enhydrobacter	-0.121918	0.793544
Pseudomonas	-0.295204	0.380777
Stenotrophomonas	0.647026	0.579574
Treponema	0.540805	0.424855
Akkermansia	-0.571985	0.698052
Unknown	1.23285	0.270348

## Sheet: Fig.2E
MetaCyc Functional Pathways
	0M	6M	12M	p_value	-Log10 (p_value)
nitrate reduction I (denitrification)	266.489	72.9699	1522.33	0.0381333	1.4187
pyrimidine deoxyribonucleotides de novo biosynthesis III	679.17	195.638	1666.56	0.0387742	1.41146
O-antigen building blocks biosynthesis (E. coli)	9605.65	6906.85	13748.6	0.0387742	1.41146
UDP-N-acetylmuramoyl-pentapeptide biosynthesis II (lysine-containing)	13831.9	12449.8	19057.9	0.0387742	1.41146
succinate fermentation to butanoate	472.405	416.572	1510.22	0.0387742	1.41146
superpathway of N-acetylglucosamine, N-acetylmannosamine and N-acetylneuraminate degradation	4812.98	4652.25	9978.44	0.0497871	1.30288
octane oxidation	40.649	44.3914	287.143	0.0497871	1.30288
UDP-2,3-diacetamido-2,3-dideoxy-&alpha;-D-mannuronate biosynthesis	0	0	83.1607	0.0497871	1.30288
guanosine ribonucleotides de novo biosynthesis	14952.6	13205.1	19110.1	0.0497871	1.30288
superpathway of pyrimidine nucleobases salvage	16601.3	14809.3	18882.7	0.0497871	1.30288

## Sheet: Fig.5E
Treg [%]
	0M	6M	12M
Case1	0.0382166	0.0885751	0.0568966
Case2	0.0219092	0.0444234
Case3	0.0601202	0.0834879	0.154887
Case5	0.0245399	0.0962963
Th2 [%]
	0M	6M	12M
Case1	0.235669	0.169448	0.188506
Case2	0.219092	0.149338
Case3	0.172345	0.166976	0.142857
Case5	0.177914	0.172222
Th1-CXCR3 [%]
	0M	6M	12M
Case1	0.37155	0.278562	0.277586
Case2	0.189358	0.28828
Case3	0.266533	0.233766	0.219549
Case5	0.613497	0.212963
Th1-TBX21 [%]
	0M	6M	12M
Case1	0.0276008	0.0436457	0.0477011
Case2	0.0312989	0.0340265
Case3	0.0340681	0.0148423	0.0270677
Case5	0	0.0240741
Th17 [%]
	0M	6M	12M
Case1	0.0127389	0.0872914	0.0609195
Case2	0.225352	0.0604915
Case3	0.0801603	0.0278293	0.0646617
Case5	0.0368098	0.0462963

[truncated: 11 more sheets: Fig.7E, Fig.8A, Fig.8E, fig.9A, Sup Fig.2B, Sup Fig.3B, Sup Fig.4E, Sup Fig.8B, Sup Fig.9, Sup Fig.10A, Sup Fig.11]
